# Supplementary material for: Structural Dynamics Predominantly Determine the Adaptability of Proteins to Amino Acid Deletions
Source: Int J Mol Sci. 2023 May 8;24(9):8450. doi: 10.3390/ijms24098450 (PMC10179678; doi:10.3390/ijms24098450)
Supplement: Supplementary file 1 [file ijms-24-08450-s001.zip]

Archive with 1 entries (1 files):
- ijms-2334251-supplementary.pdf
